# Supplementary material for: Mesenchymal Stem Cells Cultured in a 3D Microgel Environment Containing Platelet-Rich Plasma Significantly Modify Their Chondrogenesis-Related miRNA Expression
Source: Int J Mol Sci. 2024 Jan 11;25(2):937. doi: 10.3390/ijms25020937 (PMC10815493; doi:10.3390/ijms25020937)
Supplement: Supplementary file 1 [file ijms-25-00937-s001.zip]

Archive with 2 entries (2 files):
- Table S1_DIFF.pdf
- Table S2_PROL.pdf
